# Supplementary material for: High prevalence of phenotypic pyrazinamide resistance and its association with pncA gene mutations in Mycobacterium tuberculosis isolates from Uganda
Source: PLoS One. 2020 May 15;15(5):e0232543. doi: 10.1371/journal.pone.0232543 (PMC7228079; doi:10.1371/journal.pone.0232543)
Supplement: S1 Dataset — (XLSX) [file pone.0232543.s001.xlsx]

## Sheet: Dataset_S1
		Dataset S1: Laboratory information for pyrazinamid susceptibility testing for TB patients from the Uganda National drug resistance survey conducted between 2008- 2011
PID	Rifampicin	Isoniazid	Ethambutol	Streptomycin	Pyrazinamid	MDR	Seq_present	pncAP54Q	pncAH137R	pncAD12A	pncAV180F	pncAN63G	pncAF94L	pncAR154G	pncAK96R	pncAT76P	pncAT142R
10062-ND	0	1	0	0	0	0	1	0	0	0	0	0	0	0	0	0	0
10252-ND	0	0	0	0	0	0	0	0	0	0	0	0	0	0	0	0	0
10255-ND	0	0	0	0	0	0	0	0	0	0	0	0	0	0	0	0	0
10257-ND	0	0	0	0	0	0	0	0	0	0	0	0	0	0	0	0	0
10395-ND	0	0	0	0	0	0	0	0	0	0	0	0	0	0	0	0	0
10410-ND	0	0	1	0	0	0	0	0	0	0	0	0	0	0	0	0	0
10429-ND	0	0	0	0	0	0	0	0	0	0	0	0	0	0	0	0	0
10596-ND	0	0	0	0	0	0	0	0	0	0	0	0	0	0	0	0	0
10764-ND	0	0	0	0	0	0	0	0	0	0	0	0	0	0	0	0	0
10905-ND	0	0	0	0	0	0	0	0	0	0	0	0	0	0	0	0	0
11083-ND	0	0	0	0	0	0	0	0	0	0	0	0	0	0	0	0	0
11617-ND	0	1	0	0	0	0	1	0	0	0	0	0	0	0	0	0	0
11649-ND	0	0	0	0	0	0	0	0	0	0	0	0	0	0	0	0	0
11677-ND	0	0	0	0	0	0	0	0	0	0	0	0	0	0	0	0	0
11721-ND	0	0	0	0	0	0	0	0	0	0	0	0	0	0	0	0	0
11723-ND	0	0			0	0	0	0	0	0	0	0	0	0	0	0	0
11724-ND	0	0	0	0	0	0	0	0	0	0	0	0	0	0	0	0	0
11753-ND	1	1	0	1	1	1	1	0	0	0	0	0	0	0	1	0	0
33158-ND					0		0
4594-ND	0	0	0	0	0	0	0	0	0	0	0	0	0	0	0	0	0
4596-ND	0	0	0	1	0	0	0	0	0	0	0	0	0	0	0	0	0
4634-ND	0	0	0	0	0	0	0	0	0	0	0	0	0	0	0	0	0
4630-ND	0	1	1	0	1	0	1	0	0	0	0	0	0	1	0	0	0
4641-SN	0	0	1	0	0	0	0	0	0	0	0	0	0	0	0	0	0
4659-ND	0	0	0	0	0	0	0	0	0	0	0	0	0	0	0	0	0
4870-ND	0	0	0	0	0	0	0	0	0	0	0	0	0	0	0	0	0
4929-ND	0	0	0	0	0	0	0	0	0	0	0	0	0	0	0	0	0
4982-ND	0	0	0	0	0	0	0	0	0	0	0	0	0	0	0	0	0
5143-ND	0	0	0	0	0	0	0	0	0	0	0	0	0	0	0	0	0
5212-ND	0	0	0	0	0	0	0	0	0	0	0	0	0	0	0	0	0
4633-ND	1	1	0	1	0	1	1	0	0	0	0	0	0	0	0	0	0
5249-ND	0	0	0	0	0	0	0	0	0	0	0	0	0	0	0	0	0
5393-ND	0	0	0	0	0	0	0	0	0	0	0	0	0	0	0	0	0
5435-ND	0	0	0	0	0	0	0	0	0	0	0	0	0	0	0	0	0
5397-ND					0		0
5436-ND	0	0	0	0	0	0	0	0	0	0	0	0	0	0	0	0	0
5455-ND	0	0	0	0	0	0	0	0	0	0	0	0	0	0	0	0	0
5494-ND	0	0	0	0	0	0	0	0	0	0	0	0	0	0	0	0	0
5550-ND	0	0	0	0	0	0	0	0	0	0	0	0	0	0	0	0	0
5577-ND	0	0	0	0	0	0	0	0	0	0	0	0	0	0	0	0	0
5591-ND	0	0	0	0	0	0	0	0	0	0	0	0	0	0	0	0	0
5637-ND	0	0	0	0	0	0	0	0	0	0	0	0	0	0	0	0	0
5647-ND	0	0	0	0	0	0	0	0	0	0	0	0	0	0	0	0	0
5171-ND	1	1	1	1	1	1	1	0	0	0	0	0	0	0	0	0	0
5672-ND	0	0	0	0	0	0	0	0	0	0	0	0	0	0	0	0	0
5675-ND	0	0	0	0	0	0	0	0	0	0	0	0	0	0	0	0	0
5743-ND	0	0	0	0	0	0	0	0	0	0	0	0	0	0	0	0	0
5744-ND	0	0	0	0	0	0	0	0	0	0	0	0	0	0	0	0	0
5770-ND	0	0	0	0	0	0	0	0	0	0	0	0	0	0	0	0	0
5468-ND	1	1	1	1	1	1	1	0	0	0	0	0	0	0	0	0	0
5783-ND	0	0	0	0	0	0	0	0	0	0	0	0	0	0	0	0	0
5789-ND	0	0	0	0	0	0	0	0	0	0	0	0	0	0	0	0	0
5844-ND	0	0	0	0	0	0	0	0	0	0	0	0	0	0	0	0	0
5847-ND	0	0	0	0	0	0	0	0	0	0	0	0	0	0	0	0	0
5897-ND	0	0	0	0	0	0	0	0	0	0	0	0	0	0	0	0	0
6005-ND	0	0	0	0	0	0	0	0	0	0	0	0	0	0	0	0	0
6074-ND	0	0	0	0	0	0	0	0	0	0	0	0	0	0	0	0	0
5532-ND	1	1	1	1	1	1	1	0	0	0	1	0	0	0	0	0	0
6108-ND	0	0	0	0	0	0	0	0	0	0	0	0	0	0	0	0	0
6179-ND	0	0	0	0	0	0	0	0	0	0	0	0	0	0	0	0	0
6229-ND	0	0	0	0	0	0	0	0	0	0	0	0	0	0	0	0	0
6270-ND	0	0	0	0	0	0	0	0	0	0	0	0	0	0	0	0	0
6321-ND	0	0	0	0	0	0	0	0	0	0	0	0	0	0	0	0	0
6326-ND	0	0	0	0	0	0	0	0	0	0	0	0	0	0	0	0	0
6374-ND	0	0	0	0	0	0	0	0	0	0	0	0	0	0	0	0	0
6410-ND	0	0	0	0	0	0	0	0	0	0	0	0	0	0	0	0	0
6440-ND	0	0	0	0	0	0	0	0	0	0	0	0	0	0	0	0	0
6478-ND	0	0	0	0	0	0	0	0	0	0	0	0	0	0	0	0	0
6479-ND	0	0	0	0	0	0	0	0	0	0	0	0	0	0	0	0	0
5677-ND	1	1	0	1	0	1	1	0	0	0	0	0	0	0	0	0	0
6520-ND	0	0	0	0	0	0	0	0	0	0	0	0	0	0	0	0	0
6547-ND	0	0	0	0	1	0	0	0	0	0	0	0	0	0	0	0	0
5730-ND	1	1	0	0	1	1	1	0	0	0	0	0	0	0	0	0	0
5791-ND	0	1	0	1	1	0	1	0	0	0	0	0	0	0	0	0	0
5840-ND	0	1	0	1	1	0	1	0	0	0	0	0	0	0	0	0	0
6548-ND	0	0	0	0	0	0	0	0	0	0	0	0	0	0	0	0	0
6594-ND	0	0	0	0	0	0	0	0	0	0	0	0	0	0	0	0	0
6661-ND	0	0	0	0	0	0	0	0	0	0	0	0	0	0	0	0	0
6332-ND	1	1	0	1	1	1	1	0	0	0	0	0	0	0	0	0	0
6733-ND	0	0	0	0	0	0	0	0	0	0	0	0	0	0	0	0	0
6420-ND	0	1	0	1	1	0	1	0	0	0	0	0	0	0	0	0	0
6436-ND	0	1	0	0	1	0	1	0	0	0	0	0	0	0	0	0	0
6769-ND	0	0	0	0	0	0	0	0	0	0	0	0	0	0	0	0	0
6872-ND	0	0	0	0	0	0	0	0	0	0	0	0	0	0	0	0	0
6437-ND	1	1	1	1	1	1	1	0	0	0	0	0	0	0	0	0	0
6885-ND	0	0	0	0	0	0	0	0	0	0	0	0	0	0	0	0	0
6978-ND	0	0	0	0	0	0	0	0	0	0	0	0	0	0	0	0	0
7082-ND	0	0	0	0	0	0	0	0	0	0	0	0	0	0	0	0	0
7085-ND	0	0	0	0	0	0	0	0	0	0	0	0	0	0	0	0	0
7198-ND	0	0	0	0	0	0	0	0	0	0	0	0	0	0	0	0	0
6493-ND	1	1	1	1	1	1	1	0	0	0	1	0	0	0	0	0	0
6973-ND					0
7347-ND	0	0	0	0	0	0	0	0	0	0	0	0	0	0	0	0	0
6543-ND	0	1	0	0	0	0	1	0	0	0	0	0	0	0	0	0	0
6622-ND	1	1	1	1	1	1	1	0	0	0	0	0	0	0	0	0	0
7409-ND	0	0	0	0	0	0	0	0	0	0	0	0	0	0	0	0	0
7462-ND	0	0	0	0	1	0	0	0	0	0	0	0	0	0	0	0	0
7551-ND	0	0	0	0	0	0	0	0	0	0	0	0	0	0	0	0	0
7198-ND					0		0
7555-ND	0	0	0	0	0	0	0	0	0	0	0	0	0	0	0	0	0
6927-ND	1	1	0	1	0	1	1	0	0	0	0	0	0	0	0	0	0
7018-ND	0	1	1	0	1	0	1	0	0	0	0	0	0	0	0	0	0
7653-ND	0	0	0	0	0	0	0	0	0	0	0	0	0	0	0	0	0
7039-ND	1	0	0	0	1	0	1	0	0	0	0	0	0	0	0	0	0
7377-ND	1	1	1	1	1	1	1	0	0	0	0	0	0	0	0	0	0
7389-ND	1	1	1	1	1	1	1	0	0	0	1	0	0	0	0	0	0
7671-ND	0	0	0	0	0	0	0	0	0	0	0	0	0	0	0	0	0
7705-ND	0	0	0	0	0	0	0	0	0	0	0	0	0	0	0	0	0
7708-ND	0	0	0	0	0	0	0	0	0	0	0	0	0	0	0	0	0
7783-ND	0	0	0	0	0	0	0	0	0	0	0	0	0	0	0	0	0
7415-ND	1	1	1	1	0	1	1	0	0	0	0	0	0	0	0	0	0
7785-ND	0	0	0	0	0	0	0	0	0	0	0	0	0	0	0	0	0
7847-ND	0	0	0	0	0	0	0	0	0	0	0	0	0	0	0	0	0
7508-ND	1	1	1	1	1	1	1	0	0	0	0	0	0	0	0	0	0
7862-ND	0	0	0	0	0	0	0	0	0	0	0	0	0	0	0	0	0
7863-ND	0	0	0	0	0	0	0	0	0	0	0	0	0	0	0	0	0
7944-ND	0	0	0	0	0	0	0	0	0	0	0	0	0	0	0	0	0
8047-ND	0	0	0	0	0	0	0	0	0	0	0	0	0	0	0	0	0
8159-ND	0	0	0	0	0	0	0	0	0	0	0	0	0	0	0	0	0
7681-ND	0	1	0	1	0	0	1	0	0	0	0	0	0	0	0	0	0
8443-ND	0	0	0	0	1	0	0	0	0	0	0	0	0	0	0	0	0
7759-ND	0	1	0	1	1	0	1	0	0	0	0	0	0	0	0	0	0
8452-ND	0	0	0	0	0	0	0	0	0	0	0	0	0	0	0	0	0
7867-ND	0	1	0	0	1	0	1	0	0	0	0	0	0	0	0	0	0
8496-ND	0	0	0	0	0	0	0	0	0	0	0	0	0	0	0	0	0
8026-ND	0	1	1	1	0	0	1	0	0	0	0	0	0	0	0	0	0
8442-ND					0		0
8311-ND	0	1	0	0	1	0	1	0	0	0	0	0	0	0	0	0	0
8565-ND	0	0	0	0	0	0	0	0	0	0	0	0	0	0	0	0	0
8638-ND	0	0	0	0	0	0	0	0	0	0	0	0	0	0	0	0	0
8640-ND	0	0	0	1	0	0	0	0	0	0	0	0	0	0	0	0	0
8673-ND	0	0	0	0	0	0	0	0	0	0	0	0	0	0	0	0	0
8738-ND	0	0	0	0	0	0	0	0	0	0	0	0	0	0	0	0	0
8744-ND	0	0	0	0	0	0	0	0	0	0	0	0	0	0	0	0	0
8674-ND	0	1	1	0	1	0	1	0	0	0	0	0	0	0	0	0	0
8716-ND	1	1	1	1	1	1	1	0	0	0	0	0	0	0	0	0	0
8770-ND	0	0	0	0	0	0	0	0	0	0	0	0	0	0	0	0	0
8772-ND	0	0	0	0	0	0	0	0	0	0	0	0	0	0	0	0	0
8787-ND	0	0	0	0	0	0	0	0	0	0	0	0	0	0	0	0	0
8804-ND	0	0	0	0	0	0	0	0	0	0	0	0	0	0	0	0	0
8861-ND	0	0	0	0	0	0	0	0	0	0	0	0	0	0	0	0	0
8793-ND					0		0
8803-ND	1	1	1	1	1	1	1	0	0	0	1	0	0	0	0	0	1
9073-ND	0	0	0	0	0	0	0	0	0	0	0	0	0	0	0	0	0
9097-ND	0	0	0	0	1	0	0	0	0	0	0	0	0	0	0	0	0
9215-ND	0	0	0	0	0	0	0	0	0	0	0	0	0	0	0	0	0
5582-ND					1		0
9139-ND	0	1	0	0	0	0	1	0	0	0	0	0	0	0	0	0	0
9316-ND	0	0	0	0	0	0	0	0	0	0	0	0	0	0	0	0	0
9441-ND	0	0	0	0	0	0	0	0	0	0	0	0	0	0	0	0	0
9364-ND	0	1	0	0	0	0	1	0	0	0	0	0	0	0	0	0	0
9595-ND	0	0	0	0	1	0	0	0	0	0	0	0	0	0	0	0	0
8107-ND					1		0
9597-ND	0	0	0	0	0	0	0	0	0	0	0	0	0	0	0	0	0
9721-ND	0	0	0	0	0	0	0	0	0	0	0	0	0	0	0	0	0
9786-ND	0	1	1	1	0	0	1	0	0	0	0	0	0	0	0	0	0
9950-ND	0	0	0	1	0	0	0	0	0	0	0	0	0	0	0	0	0
9981-ND	0	0	0	0	0	0	0	0	0	0	0	0	0	0	0	0	0
9557-ND					1	0	0

## Sheet: Dictionary 
Drug	Interpretation
0	Senstive
1	Resistant
Mutation
0	Absent
1	Present
Seq	Sequence
0	Not done
1	Done
